# Supplementary material for: Mixed application of microbial fertilizers reshapes the tobacco rhizosphere microbiome and enhances metabolic coordination to improve crop quality
Source: Front Microbiol. 2026 Jan 15;16:1726681. doi: 10.3389/fmicb.2025.1726681 (PMC12852418; doi:10.3389/fmicb.2025.1726681)
Supplement: Supplementary Table 1 — Concentrations of representative PGPM-related metabolites in the self-prepared PGPM fertilizer and the commercial product Xi⋅Weifeng. [file Data_Sheet_1.xlsx]

## Sheet: TableS1
Supplementary Table S1. Concentrations of representative PGPM-related metabolites in the self-prepared PGPM fertilizer and the commercial product Xi·Weifeng
Metabolite	PGPM (Self-prepared)	Xi·Weifeng	Significance
IAA (μg·g⁻¹)	3.2 ± 0.4	2.8 ± 0.3	ns
ACC deaminase (nmol α-KB·mg⁻¹ protein·h⁻¹)	18.6 ± 2.1	21.3 ± 1.8	ns
Siderophore (%SU)	24.7 ± 3.5	27.9 ± 2.6	ns
Surfactin (μg·g⁻¹)	5.5 ± 0.6	7.2 ± 0.9	*
Iturin (μg·g⁻¹)	4.8 ± 0.5	6.9 ± 0.7	**
Note：*p < 0.05, ** p < 0.01, ns: not significant (p ≥ 0.05). Values represent means ± SD, and significance was determined using independent-sample t-tests.

## Sheet: TableS2
Supplementary TableS2. Differences in agronomic traits of tobacco plants among different treatments
Period	Treatment	Plant height/cm	Plant height_CV%	Leaf number/cm	Leaf number_CV%	Stem girth/cm	Stem girth	Internode length/cm	Internode length	Leaf length/cm	Leaf length	Leaf width/cm	Leaf width
Vigorous growth stage	A0B0	119.11±18.52b	15.5487	17.89±0.93a	5.19843	12.33±0.78a	6.32603	4.43±0.62b	13.9955	84.33±5.92a	7.02004	29.78±3.67ab	12.3237
	A0B27	123.01±9.22ab	7.49533	18.67±0.71a	3.80289	12.72±0.24a	1.88679	4.54±0.57b	12.5551	86.78±5.5a	6.33787	31.22±3.87ab	12.3959
	A0B54	126.89±6.11ab	4.81519	18.56±0.73a	3.93319	12.69±0.39a	3.07329	4.83±0.46ab	9.52381	85.78±5.14a	5.99207	30.44±1.88ab	6.17608
	A27B0	129.33±6.65a	5.14189	18.44±0.88a	4.77223	12.62±0.87a	6.89382	5.11±0.46a	9.00196	84.78±5.74a	6.77046	32.11±3.44a	10.7132
	A27B27	128.78±5.87a	4.55816	18.89±1.05a	5.5585	12.46±0.44a	3.5313	4.83±0.51ab	10.559	84.02±5.64a	6.71269	31.02±2.99ab	9.63894
	A27B54	129.22±6.74a	5.21591	18.56±1.13a	6.08836	12.31±0.74a	6.01137	4.86±0.43ab	8.84774	83.78±3.56a	4.24922	30.56±1.94ab	6.34817
	A54B0	127.78±3.11a	2.43387	18.22±0.97a	5.32382	12.39±0.45a	3.63196	4.52±0.37b	8.18584	85.56±4.07a	4.7569	28.22±2.17b	7.68958
	A54B27	128.22±4.06a	3.16643	18.22±0.67a	3.67728	12.43±0.52a	4.18343	4.66±0.39ab	8.3691	84.56±4.25a	5.02602	29.56±2.13ab	7.20568
	A54B54	129.44±3.36a	2.5958	18.78±1.10a	5.85729	12.32±0.52a	4.22078	4.71±0.68ab	14.4374	84.44±4.07a	4.81999	29.11±2.15ab	7.38578
	Shapiro-Wilk p	0.0756228	0.0756228	0.706828	0.706828	0.296082	0.296082	0.898195	0.898195	0.928878	0.928878	0.700251	0.700251
	Levene’s p	0.53		0.970648	0.970648	0.704034	0.704034	0.973388	0.973388	0.288592	0.288592	0.691967	0.691967
Maturity stage	A0B0	109.11±10.03bc	9.19256	16.33±1a	6.1237	11.3±1a	8.84956	6.01±0.91b	15.1414	79.11±5.56a	7.02819	33.33±5.1ab	15.3015
	A0B27	108.22±8.35c	7.71576	16.67±0.5a	2.9994	11.57±0.94a	8.12446	6.62±0.23a	3.47432	82.11±7.1a	8.64694	36.56±4.56a	12.4726
	A0B54	112.78±8.39abc	7.43926	16.22±1.2a	7.39827	11.6±0.77a	6.63793	6.51±0.38a	5.83717	83.67±4.69a	5.60535	35.22±4.71ab	13.3731
	A27B0	118.44±11.66a	9.84465	16.44±0.73a	4.44039	11.18±0.8a	7.15564	6.47±0.34a	5.25502	82.11±6.09a	7.41688	35.56±5.18ab	14.5669
	A27B27	116.89±6.83ab	5.8431	16.11±0.78a	4.84171	11.38±0.73a	6.41476	6.58±0.19a	2.88754	83.44±4.95a	5.93241	35.78±4.41ab	12.3253
	A27B54	111.89±4.14abc	3.70006	16.33±1.12a	6.85854	11.13±1.09a	9.79335	6.56±0.28a	4.26829	81.89±4.54a	5.54402	34.67±4.18ab	12.0565
	A54B0	112.33±4.33abc	3.85471	16.22±0.44a	2.7127	10.8±0.64a	5.92593	6.62±0.12a	1.81269	81.33±8.23a	10.1193	31.78±3.67b	11.5481
	A54B27	115±4.5abc	3.91304	16.22±0.67a	4.1307	11.23±0.54a	4.80855	6.47±0.23a	3.55487	79.78±6.63a	8.31035	34.89±2.85ab	8.16853
	A54B54	113.67±5.64abc	4.96173	15.89±0.6a	3.77596	11.14±0.71a	6.37343	6.42±0.22a	3.42679	79.56±4.19a	5.26647	34.11±2.57ab	7.53445
	Shapiro-Wilk p	0.647208	0.647208	0.02		0.471683	0.471683	0.02		0.155837	0.155837	0.238872	0.238872
	Levene’s p	0.884245	0.884245	0.588725	0.588725	0.775447	0.775447	0.542336	0.542336	0.961861	0.961861	0.859275	0.859275

## Sheet: TableS3
Supplementary TableS3. Effect of different treatments on the chemical composition of various parts of tobacco leaves
Leaf position	Treatment	Nicotine	Nicotine_CV%	Total sugar	Total sugar_CV%	Potassium (K)	Potassium (K)_CV%	Sugar/Nicotine	Sugar/Nicotine_CV%	Chlorine (Cl)	Chlorine (Cl)_CV%	Nitrogen/Nicotine	Nitrogen/Nicotine_CV%	K/Cl	K/Cl_CV%	Reducing sugar-total sugar difference	Reducing sugar-total sugar difference_CV%	Quality score
B2F	A0B0	3.73±0.18abc	4.82574	36.1±1.15a	3.1856	1.83±0.10ab	5.46448	6.57±0.29d	4.414	1.29±0.02b	1.55039	0.63±0.04b	6.34921	1.42±0.07c	4.92958	11.6±0.57a	4.91379	53.73
	A0B27	4.09±0.07a	1.71149	34.6±1.13a	3.2659	1.95±0.06ab	3.07692	6.17±0.35d	5.67261	0.77±0.03d	3.8961	0.69±0.04ab	5.7971	2.53±0.08a	3.16206	9.63±0.21a	2.18069	56.5
	A0B54	2.13±0.08e	3.75587	40.6±0.54a	1.33005	2.03±0.10ab	4.92611	15.55±0.65a	4.18006	1.55±0.07a	4.51613	0.92±0.03a	3.26087	1.31±0.08c	6.10687	7.97±0.44a	5.5207	52.58
	A27B0	3.81±0.19ab	4.98688	37.8±0.75a	1.98413	1.72±0.06b	3.48837	7.59±0.09cd	1.18577	0.83±0.01cd	1.20482	0.7±0.03ab	4.28571	2.07±0.10b	4.83092	8.97±0.52a	5.7971	55.35
	A27B27	3.14±0.08cd	2.54777	40±1.14a	2.85	2.12±0.07ab	3.30189	9.58±0.19bc	1.9833	1.06±0.02c	1.88679	0.77±0.03ab	3.8961	2±0.04b	2	10.63±0.46a	4.32738	61.15
	A27B54	2.91±0.09d	3.09278	37.9±1.96a	5.1715	2.25±0.10a	4.44444	10.29±0.26bc	2.52672	1.66±0.09a	5.42169	0.8±0.04ab	5	1.36±0.04c	2.94118	8.07±0.20a	2.47831	69.88
	A54B0	3.24±0.14bcd	4.32099	36.2±0.61a	1.68508	2.01±0.04ab	1.99005	7.76±0.08cd	1.03093	1.05±0.05c	4.7619	0.77±0.03ab	3.8961	1.92±0.09b	4.6875	11.1±0.54a	4.86486	60.13
	A54B27	2.87±0.09d	3.13589	37.9±1.46a	3.85224	2.09±0.04ab	1.91388	9.73±0.15bc	1.54162	1.63±0.07a	4.29448	0.79±0.03ab	3.79747	1.28±0.05c	3.90625	10.13±0.49a	4.83712	67.08
	A54B54	2.58±0.11de	4.26357	38.9±1.47a	3.77892	2.02±0.08ab	3.9604	11.1±0.28b	2.52252	1.43±0.02ab	1.3986	0.85±0.03ab	3.52941	1.41±0.03c	2.12766	10.37±0.32a	3.08582	63.58
	Shapiro-Wilk p	0.177		0.282365	0.282365	0.979915	0.979915	0.00572717	0.00572717	0.0793991	0.0793991	0.988613	0.988613	0.418		0.185291	0.185291
	Levene’s p	0.936477	0.936477	0.953225	0.953225	0.918059	0.918059	0.654764	0.654764	0.109158	0.109158	0.973849	0.973849	0.886298	0.886298	0.761143	0.761143
C3F	A0B0	4.26±0.21a	4.92958	33.9±1.08a	3.18584	2.1±0.11b	5.2381	6.45±0.29d	4.49612	1.11±0.02d	1.8018	0.64±0.04a	6.25	1.89±0.09a	4.7619	7.07±0.35a	4.9505	51.53
	A0B27	3.23±0.11b	3.40557	33.9±0.97a	2.86136	2.45±0.14ab	5.71429	7.19±0.30d	4.17246	1.5±0.08bc	5.33333	0.73±0.02a	2.73973	1.63±0.03b	1.84049	10.7±0.40a	3.73832	53.23
	A0B54	2.2±0.11d	5	40.1±1.67a	4.16459	2.18±0.10b	4.58716	15.21±0.42a	2.76134	1.7±0.10b	5.88235	0.85±0.05a	5.88235	1.28±0.06d	4.6875	6.7±0.13a	1.9403	68.88
	A27B0	2.47±0.03cd	1.21457	39.8±0.71a	1.78392	2.37±0.10ab	4.21941	13.4±0.63ab	4.70149	1.3±0.08cd	6.15385	0.87±0.02a	2.29885	1.82±0.05a	2.74725	6.93±0.23a	3.3189	72.5
	A27B27	2.77±0.05bcd	1.80505	39.7±1.34a	3.37531	2.52±0.05ab	1.98413	11.5±0.50bc	4.34783	1.36±0.04cd	2.94118	0.8±0.04a	5	1.85±0.08a	4.32432	7.87±0.20a	2.5413	66.78
	A27B54	2.72±0.14bcd	5.14706	38.4±1.13a	2.94271	2.51±0.06ab	2.39044	11±0.49bc	4.45455	1.69±0.03b	1.77515	0.83±0.02a	2.40964	1.49±0.02c	1.34228	8.67±0.43a	4.95963	67.45
	A54B0	2.53±0.11cd	4.34783	39.1±1.92a	4.91049	2.25±0.07b	3.11111	12.68±0.49abc	3.86435	1.96±0.03a	1.53061	0.86±0.01a	1.16279	1.15±0.05d	4.34783	7.63±0.26a	3.4076	71.18
	A54B27	2.92±0.14bc	4.79452	37.6±1.57a	4.17553	2.82±0.11a	3.90071	9.95±0.38c	3.8191	1.55±0.04bc	2.58065	0.81±0.01a	1.23457	1.82±0.06a	3.2967	8.57±0.18a	2.10035	63.2
	A54B54	2.79±0.15bcd	5.37634	39.1±0.85a	2.17391	2.34±0.03ab	1.28205	10.8±0.26bc	2.40741	1.3±0.03cd	2.30769	0.79±0.03a	3.79747	1.8±0.07a	3.88889	9.13±0.45a	4.92881	64.18
	Shapiro-Wilk p	0.00210917	0.00210917	0.0358448	0.0358448	0.686985	0.686985	0.0646985	0.0646985	0.290089	0.290089	0.0154484	0.0154484	0.0278729	0.0278729	0.0258751	0.0258751
	Levene’s p	0.352406	0.352406	0.858838	0.858838	0.883401	0.883401	0.608951	0.608951	0.739347	0.739347	0.463534	0.463534	0.836548	0.836548	0.825399	0.825399
X2F	A0B0	1.38±0.07bc	5.07246	38.7±1.24a	3.20413	3.71±0.20ab	5.39084	22.72±1.02ab	4.48944	1.98±0.03ab	1.51515	1.32±0.08abc	6.06061	1.87±0.09c	4.81283	7.9±0.39a		54.03
	A0B27	1.43±0.02bc	1.3986	37.7±1.23ab	3.2626	2.98±0.09c	3.02013	22.46±1.27ab	5.6545	2.01±0.08a	3.9801	1.36±0.07abc	5.14706	1.48±0.05d	3.37838	5.83±0.12a		56.48
	A0B54	1.24±0.05cd	4.03226	33.9±0.45abc	1.32743	3.97±0.20a	5.03778	20.53±0.85bc	4.14028	1.8±0.09ab	5	1.52±0.04ab	2.63158	2.21±0.13b	5.88235	8.5±0.46a		51.18
	A27B0	1.05±0.05d	4.7619	31.4±0.62bc	1.97452	3.71±0.12ab	3.2345	25.91±0.32a	1.23504	2±0.04ab	2	1.65±0.07a	4.24242	1.86±0.09c	4.83871	4.33±0.25a		49.5
	A27B27	1.51±0.04ab	2.64901	34.8±0.99ab	2.84483	3.86±0.13a	3.36788	20.63±0.40bc	1.93892	2.03±0.03a	1.47783	1.15±0.04c	3.47826	1.89±0.04c	2.1164	4.33±0.19a		67.28
	A27B54	1.75±0.06a	3.42857	32.2±1.66abc	5.15528	3.51±0.16abc	4.5584	13.95±0.36d	2.58065	2±0.10ab	5	1.1±0.06c	5.45455	1.76±0.05c	2.84091	7.8±0.19a		75.35
	A54B0	1.29±0.06bcd	4.65116	37.3±0.63ab	1.68901	4±0.08a	2	23.86±0.25ab	1.04778	1.65±0.08b	4.84848	1.32±0.06abc	4.54545	2.42±0.11a	4.54545	6.57±0.32a		55.68
	A54B27	1.52±0.05ab	3.28947	28±1.08c	3.85714	3.7±0.06ab	1.62162	16.2±0.25cd	1.54321	2.02±0.09a	4.45545	1.23±0.04bc	3.25203	1.83±0.07c	3.82514	3.53±0.17a		75.33
	A54B54	1.77±0.07a	3.9548	37.93±1.43ab	3.7701	3.1±0.12bc	3.87097	16.24±0.41cd	2.52463	1.71±0.02ab	1.16959	1.15±0.04c	3.47826	1.83±0.04c	2.18579	9.1±0.28a		67.83
	Shapiro-Wilk p	0.320507	0.320507	0.213138	0.213138	0.0528476	0.0528476	0.0787305	0.0787305	0.0961656	0.0961656	0.0106412	0.0106412	0.00914543	0.00914543	0.00914543	0.00914543
	Levene’s p	0.968737	0.968737	0.509854	0.509854	0.422546	0.422546	0.744555	0.744555	0.106265	0.106265	0.929917	0.929917	0.414559	0.414559	0.867304	0.867304

## Sheet: TableS4
Supplementary TableS4. Effect of different treatments on secondary metabolites in various parts of tobacco leaves
Leaf position	Treatment	Neophytadiene (mg/g)	Neophytadiene_CV%	Dichloromethane extract (%)	Dichloromethane extract_CV%	Neochlorogenic acid (mg/g)	Neochlorogenic acid_CV%	Chlorogenic acid (mg/g)	Chlorogenic acid_CV%	Malic acid (mg/g)	Malic acid_CV%	Citric acid (mg/g)	Citric acid_CV%
B2F	A0B0	0.41±0.0b	0	3.6±0.17ab	4.71524	1.98±0.04ab	2.02085	18.42±0.59ab	3.20154	23.1±0.73bc	3.15878	0.99±0.01b	1.0111
	A0B27	0.63±0.03a	4.75474	3.4±0.16ab	4.69898	2.01±0.03ab	1.49354	17.54±0.78ab	4.44122	26.8±1.17ab	4.36025	0.98±0.02b	2.04144
	A0B54	0.65±0.02a	3.07574	3.55±0.14ab	3.93987	1.81±0.08b	4.41424	15.65±0.37b	2.36443	22.5±0.9bc	3.996	1.02±0.02b	1.96149
	A27B0	0.4±0.01b	2.5	3.21±0.08b	2.49222	1.84±0.06b	3.25922	18.09±0.56ab	3.0944	18.2±0.21de	1.15488	1.0±0.02b	2.00066
	A27B27	0.4±0.02b	4.99169	3.95±0.12a	3.03688	2.24±0.1a	4.45845	17.15±0.28ab	1.63359	26.6±0.1ab	0.376472	0.99±0.03b	3.02923
	A27B54	0.4±0.01b	2.5	2.94±0.01b	0.340625	1.81±0.01b	0.553202	16.96±0.05ab	0.295244	15.6±0.23e	1.47536	0.99±0.03b	3.02923
	A54B0	0.4±0.01b	2.5	3.6±0.11ab	3.05442	2.28±0.02a	0.87814	19.36±0.3a	1.55056	20.5±0.17cd	0.83019	0.99±0.02b	2.02085
	A54B27	0.46±0.0b	0	3.12±0.03b	0.962523	2.13±0.0ab	0	18.49±0.3ab	1.62345	23.8±1.11bc	4.65715	1.02±0.05b	4.89413
	A54B54	0.47±0.0b	0	3.97±0.01a	0.252266	2.13±0.03ab	1.40947	18.83±0.69ab	3.66152	29.3±1.18a	4.02321	1.43±0.07a	4.88731
	Shapiro-Wilk p	0.019		0.246886	0.246886	0.240685		0.487004		0.563286		0.498439
	Levene’s p	0.115508	0.115508	0.315552		0.197136		0.544238		0.268057		0.394606
C3F	A0B0	0.52±0.0d	4.65026	3.59±0.01bc	2.88324	1.81±0.09bc	10.6918	16.5±0.43b	1.94488	23.0±0.13bc	1.673	1.01±0.05c	2.80528
	A0B27	0.85±0.01a	2.41	3.84±0.17ab	5.44784	2.12±0.08ab	2.13242	16.17±0.35b	1.00432	37.0±0.42a	2.51335	1.18±0.01bc	4.53959
	A0B54	0.71±0.02b	1.92383	3.33±0.04bc	2.03618	1.59±0.02c	3.4371	16.34±0.02b	2.72015	24.6±0.53bc	2.58453	2.03±0.01a	2.9312
	A27B0	0.39±0.01f	1.23876	3.01±0.05c	1.50482	1.82±0.03bc	3.12144	17.33±0.1ab	2.96277	24.2±0.23bc	3.57954	0.98±0.01c	3.69051
	A27B27	0.41±0.0ef	3.01175	3.01±0.01c	3.79669	1.95±0.03abc	1.9081	19.83±0.71a	3.30824	13.3±0.59e	6.04537	0.99±0.0c	3.16425
	A27B54	0.4±0.02ef	5.00186	3.0±0.1c	3.84755	1.91±0.05abc	1.43636	18.35±0.7ab	2.11497	20.3±0.55cd	0.756274	1.0±0.03c	4.41534
	A54B0	0.51±0.02de	2.29186	3.08±0.07c	3.4523	1.84±0.01bc	3.99456	17.37±0.49ab	2.49775	17.4±0.7de	4.92941	1.36±0.03b	3.14981
	A54B27	0.57±0.01cd	3.70692	3.37±0.02bc	0.950409	1.94±0.08abc	2.19246	17.54±0.68ab	2.54523	22.6±1.01bc	5.25357	0.99±0.0c	3.03045
	A54B54	0.64±0.01bc	2.05037	4.4±0.11a	2.26031	2.27±0.01a	3.23744	19.25±0.48ab	0.473918	25.1±0.4b	5.32552	1.01±0.01c	1.70232
	Shapiro-Wilk p	0.142055		0.0624206	0.246886	0.540856		0.11906		0.104906		0.237246
	Levene’s p	0.972022	0.115508	0.967532		0.420045		0.932978		0.883795		0.978106
X2F	A0B0	1.08±0.02cd	3.26442	3.36±0.13abc	3.97627	2.69±0.05a	3.02057	16.07±0.2bc	3.06456	41.9±0.25cd	3	0.98±0.04d	3.72324
	A0B27	1.35±0.05a	3.47316	3.84±0.18a	6.64062	2.62±0.02ab	3	13.33±0.27d	3.08665	58.2±0.98a	3.60048	2.76±0.05a	3.65457
	A0B54	1.08±0.01cd	3.19516	3.3±0.15abc	6.28972	2.04±0.09cd	6.63808	15.04±0.57cd	3.11648	35.8±1.69de	6.11851	1.72±0.05c	3.69159
	A27B0	0.9±0.02e	3.27266	3.2±0.11bc	4.09243	2.12±0.0cd	4.53367	16.71±0.09abc	3	29.8±1.22e	3.85096	0.99±0.02d	4.006
	A27B27	0.79±0.01e	3.28712	3.06±0.05c	3.38508	1.94±0.08d	5.26298	15.73±0.02bcd	3	30.4±1.31e	3.9899	1.54±0.08c	8.55566
	A27B54	0.95±0.03de	3.23228	3.06±0.08c	3.27073	2.71±0.1a	3.81047	18.8±0.6a	5.11287	46.0±0.02bc	3	1.08±0.01d	3
	A54B0	1.09±0.01cd	3	3.48±0.1abc	3.77676	2.26±0.08bcd	4.33415	14.42±0.23cd	3.25484	42.1±1.08cd	3.23731	1.46±0.05c	4.93662
	A54B27	1.17±0.02bc	3.00095	3.71±0.03ab	3	2.7±0.1a	5.3991	17.99±0.46ab	5.28182	51.9±1.08ab	3.68641	1.54±0.06c	5.58871
	A54B54	1.3±0.02ab	3.06397	3.66±0.18ab	4.96301	2.4±0.01abc	3	14.53±0.66cd	5.41087	56.5±0.63a	3.0425	2.15±0.03b	3.00331
	Shapiro-Wilk p	0.585568		0.374674	0.246886	0.0787697		0.449585		0.0806018		0.00762279
	Levene’s p	0.999824	0.115508	0.988955		0.998575		0.99208		0.995725		0.797133

## Sheet: TableS5
Supplementary TableS5. Comprehensive quality analysis of flue-cured tobacco among different treatments
Leaf position	Treatment	Chemical coordination （20%）	Physical appearance（15%）	Sensory quality（60%）	Score	Overall score
A0B0	B2F	10.75±0.27	11.1±0.34	25.85±0.88	47.7	48.39
	C3F	10.31±0.5	11.48±0.39	26.9±1.26	48.69
	X2F	10.81±0.42	11.77±0.14	25.85±0.35	48.43
A0B27	B2F	11.3±0.38	11.5±0.39	26.95±0.48	49.75	50.44
	C3F	10.65±0.17	12.15±0.2	27.75±0.33	50.55
	X2F	11.3±0.18	12.1±0.15	27.61±0.64	51.01
A0B54	B2F	10.52±0.13	11.45±0.55	27.64±0.71	49.61	51.32
	C3F	13.78±0.62	11.7±0.57	27.6±0.58	53.08
	X2F	10.24±0.35	11.95±0.51	26.45±1.14	48.64
A27B0	B2F	11.07±0.42	11.57±0.26	28.4±0.69	51.04	54.1
	C3F	14.5±0.16	12.23±0.17	30.5±0.65	57.23
	X2F	9.9±0.48	12.08±0.45	27.35±0.87	49.33
A27B27	B2F	12.23±0.53	11.73±0.32	29.9±0.47	53.86	55.38
	C3F	13.36±0.25	12.67±0.19	30.1±1.27	56.13
	X2F	13.46±0.23	12.18±0.36	29.6±0.38	55.24
A27B54	B2F	13.98±0.24	12.75±0.15	31.35±1.55	58.08	57.7
	C3F	13.49±0.3	13.15±0.61	31.3±1.28	57.94
	X2F	15.07±0.47	12.55±0.26	28.95±0.52	56.57
A54B0	B2F	12.03±0.33	11.63±0.42	26.9±0.27	50.56	51.87
	C3F	14.24±0.31	11.9±0.27	27.35±1.17	53.49
	X2F	11.14±0.38	11.95±0.37	25.95±0.99	49.04
A54B27	B2F	13.42±0.21	12.1±0.39	30.85±1.21	56.37	55.2
	C3F	12.64±0.27	12.6±0.22	29.45±1.2	54.69
	X2F	15.07±0.37	12.07±0.59	28±0.36	55.14
A54B54	B2F	12.72±0.36	12.5±0.51	29.95±0.73	55.17	55.93
	C3F	12.84±0.53	12.83±0.61	31.3±0.46	56.97
	X2F	13.57±0.24	12.33±0.56	28.1±1.25	54
